# Supplementary material for: The Role of Hydrogen Sulfide in iNOS and APP Localization and Expression in Neurons and Glial Cells Under Traumatic Effects: An Experimental Study with Bioinformatics Analysis and Biomodeling
Source: Int J Mol Sci. 2024 Nov 5;25(22):11892. doi: 10.3390/ijms252211892 (PMC11593695; doi:10.3390/ijms252211892)
Supplement: Supplementary file 1 [file ijms-25-11892-s001.zip]

Archive with 5 entries (5 files):
- ijms-3288163-supplementary/APP clustalo-I20241005-194258-0708-42590300-p1m.zip
- ijms-3288163-supplementary/Docking E2APPWinRAR.rar
- ijms-3288163-supplementary/Docking iNOS WinRAR.rar
- ijms-3288163-supplementary/iNOS clustalo-I20241005-170319-0961-68590012-p1m.zip
- ijms-3288163-supplementary/WB ZIP - WinRAR.zip
